# Supplementary material for: Re-evaluating the placebo response in recent canine dietary epilepsy trials
Source: BMC Vet Res. 2024 May 24;20:224. doi: 10.1186/s12917-024-04066-z (PMC11119301; doi:10.1186/s12917-024-04066-z)
Supplement: Supplementary file 1 — Additional file 1: Table 1 Characteristics of the study population and applied medication [file 12917_2024_4066_MOESM1_ESM.xlsx]

## Sheet: Overview
Characteristics of the study population and applied medication
DOG ID	First Diet	Second Diet	Breed	Age (Years)	Sex	Neuter Status	Weight (KG)	Phenobarbital	Potassium bromide	Levetiracetam	Imepitoin	Retigabin	Gabapentin	Levetiracteam (oral pulse*)	Diazepam (rectal)	MCT supplement
1	Intervention	Placebo	English Springer Spaniel	5	Female	Neutered	21.6	X	X
2	Placebo	Intervention	Golden retriever	3	Male	Intact	38.9	X	X					X	X
3	Placebo	Intervention	Rhodesian Ridgeback	4	Male	Intact	46.3	X	X
4	Placebo	Intervention	Welsh Springer Spaniel	4	Male	Neutered	25.15	X	X
5	Placebo	Intervention	Beagle	6	Male	Neutered	14.95	X	X
6	Placebo	Intervention	American Bulldog	4	Male	Neutered	33.8	X	X	X					X
7	Intervention	Placebo	Boxer	6	Female	Intact	30.15	X
8	Placebo	Intervention	Border Collie	4	Male	Intact	26.7	X	X						X
9	Intervention	Placebo	English Bull Terrier	2	Female	Neutered	29.9	X	X	X				X	X
10	Placebo	Intervention	Border Collie	4	Male	Neutered	17.3	X	X					X	X
11	Placebo	Intervention	Cross breed	2	Female	Neutered	25.9	X	X						X
12	Intervention	Placebo	Cavalier King Charles	4	Male	Neutered	10.2	X	X	X					X
13	Intervention	Placebo	Mastiff	5	Male	Neutered	63.7	X	X		X
14	Placebo	Intervention	Saint Bernard	3	Female	Intact	62.4	X	X	X
15	Intervention	Placebo	German Shepherd	3	Male	Intact	36.75	X							X
16	Placebo	Intervention	Cross breed	9	Male	Neutered	13.5	X	X						X
17	Placebo	Intervention	Ihasn Aspo	3	Female	Neutered	9.45	X	X
18	Intervention	Placebo	Siberian Huskey	4	Male	Neutered	34.1	X	X
19	Placebo	Intervention	Beagle	5	Male	Intact	21.3	X							X
20	Placebo	Intervention	Slovakian Rough Haired Pointer	5	Male	Neutered	36.95	X	X						X
21	Intervention	Placebo	Whippet	6	Female	Neutered	10	X	X	X
22	Placebo	Intervention	Border Collie	2	Female	Intact	18	X	X					X	X
23	Intervention	Placebo	Bernese Mountain Dog	6	Female	Neutered	31	X	X	X				X
24	Intervention	Placebo	German Shepherd Dog	4	Male	Neutered	55	X			X		X	X	X
25	Intervention	Placebo	Cross Breed	6	Male	Neutered	21	X	X	X
26	Intervention	Placebo	Border Collie	6	Female	Neutered	13	X	X	X
27	Intervention	Placebo	Chihuahua (Smooth Coat)	2	Female	Neutered	4	X		X	X
28	Placebo	Intervention	Slovakian Rough Haired Pointer	2	Female	Neutered	30	X	X						X
29	Placebo	Intervention	Keeshond	7	Female	Intact	24		X	X
30	Placebo	Intervention	Cross Breed	8	Male	Neutered	42				X
31	Placebo	Intervention	Border Terrier	6	Male	Neutered	10				X				X
32	Intervention	Placebo	Hungarian Vizsla	5	Male	Neutered	27	X	X	X					X
33	Intervention	Placebo	Cross Breed	4	Male	Neutered	35	X	X						X
34	Intervention	Placebo	Basset Griffon Vendeen (Petit)	9	Male	Neutered	17	X	X	X					X
35	Placebo	Intervention	Labrador Retriever	6	Male	Neutered	34	X		X
36	Intervention	Placebo	Dogue de Bordeaux	2	Female	Neutered	43	X	X	X
37	Placebo	Intervention	Crossbreed	3	Female	Neutered	11	X	X						X
38	Placebo	Intervention	Samoyed	7	Female	Neutered	18	X		X		X
39	Intervention	Placebo	Crossbreed	9	Male	Intact	32	X	X	X
40	Intervention	Placebo	Australian Shepherd	4	Male	Neutered	25	X	X		X				X
41	Intervention	Placebo	Crossbreed	3	Female	Neutered	18	X	X	X					X
42	Intervention	Placebo	Crossbreed	6	Male	Neutered	22	X	X		X
43	Intervention	Placebo	Golden Retriever	10	Male	Intact	30	X	X	X
44	Placebo	Intervention	Staffordshire Bull Terrier	10	Male	Neutered	27	X	X	X
45	Placebo	Intervention	Border Collie	2	Male	Intact	22	X		X					X
46	Intervention	Placebo	Samoyed	3	Male	Intact	28	X	X	X					X
47	Placebo	Intervention	Crossbreed	2	Male	Neutered	61	X		X
48	Placebo	Intervention	Cairn Terrier	8	Female	Neutered	9	X	X
49	Placebo	Intervention	Rhodesian Ridgeback	5	Male	Neutered	42.6	X						X		X
50	Placebo	Intervention	Australian Shepherd	8	Male	Neutered	24.6	X		X					X
51	Intervention	Placebo	Crossbreed	8	Male	Neutered	12.8	X							X
52	Intervention	Placebo	Landseer	2	Female	Intact	48	X							X
53	Placebo	Intervention	Dalmatian	5	Female	Neutered	30.6	X		X					X	X
54	Placebo	Intervention	English Springer Spaniel	4	Female	Intact	23	X						X	X
55	Placebo	Intervention	Airedale Terrier	5	Female	Intact	25	X						X	X	X
56	Placebo	Intervention	Dalmatian	6	Male	Intact	37	X							X
57	Placebo	Intervention	Bernese Mountain Dog	4	Male	Intact	88	X	X					X		X
58	Placebo	Intervention	Crossbreed	2	Female	Intact	20	X	X					X
59	Intervention	Placebo	Beagle	3	Male	Neutered	21.6	X							X
60	Intervention	Placebo	French Bulldog	2	Male	Intact	16.5	X						X	X
*repeated administration every 8 hours until seizure occurrence vanishes
The three evaluated epilepsy trials distinguished by colour:
	Law et al. 2015 [25]
	Berk et al. 2020 [24]
	Schmidt et al. 2023 [26]
24.	Berk, B.A.; Law, T.H.; Packer, R.M.A.; Wessmann, A.; Bathen-Nöthen, A.; Jokinen, T.S.; Knebel, A.; Tipold, A.; Pelligand, L.; Meads, Z.; et al. A multicenter randomized controlled trial of medium-chain triglyceride dietary supplementation on epilepsy in dogs. J Vet Intern Med 2020, 34, 1248-1259, doi:10.1111/jvim.15756.
25.	Law, T.H.; Davies, E.S.; Pan, Y.; Zanghi, B.; Want, E.; Volk, H.A. A randomised trial of a medium-chain TAG diet as treatment for dogs with idiopathic epilepsy. Br J Nutr 2015, 114, 1438-1447, doi:10.1017/S000711451500313X.
26.	Schmidt, T.; Meller, S.; Meyerhoff, N.; Twele, F.; Zanghi, B.; Volk, H.A. A six-month prospective, randomised, double-blinded, placebo-controlled, crossover, dietary trial design to investigate the potential of psychobiotics on seizure semiology and comorbidities in canine epilepsy: study protocol. BMC veterinary research 2023, 19, 57, doi:10.1186/s12917-023-03609-0.
