# Supplementary material for: Re-evaluating the placebo response in recent canine dietary epilepsy trials
Source: BMC Vet Res. 2024 May 24;20:224. doi: 10.1186/s12917-024-04066-z (PMC11119301; doi:10.1186/s12917-024-04066-z)
Supplement: Supplementary file 2 — Additional file 2: Table 2 Seizure data of the three evaluated epilepsy trials [file 12917_2024_4066_MOESM2_ESM.xlsx]

## Sheet: Seizure data
Seizure data of the three evaluated epilepsy trials
1. Canine epilepsy Trial (Law et al. 2015 [25])						2. Canine epilepsy Trial (Berk et al. 2020 [24])						3. Canine epilepsy Trial (Schmidt et al. 2023 [26])
																		References:
Seizures per months (Seizure frequency; SF)						Seizures per months (SF)						Seizures per months (SF)
DOG ID	Baseline	Placebo 1	Placebo 2			DOG ID	Baseline	Placebo 1	Placebo 2			DOG ID	Baseline	Placebo 1	Placebo 2			24.	Berk, B.A.; Law, T.H.; Packer, R.M.A.; Wessmann, A.; Bathen-Nöthen, A.; Jokinen, T.S.; Knebel, A.; Tipold, A.; Pelligand, L.; Meads, Z.; et al. A multicenter randomized controlled trial of medium-chain triglyceride dietary supplementation on epilepsy in dogs. J Vet Intern Med 2020, 34, 1248-1259, doi:10.1111/jvim.15756.
1	2		1.66667			21	2.66667		2.66667			49	3.33333	2.1				25.	Law, T.H.; Davies, E.S.; Pan, Y.; Zanghi, B.; Want, E.; Volk, H.A. A randomised trial of a medium-chain TAG diet as treatment for dogs with idiopathic epilepsy. Br J Nutr 2015, 114, 1438-1447, doi:10.1017/S000711451500313X.
2	2.66667	4.43182				22	2.33333	1.33333				50	10.3333	4				26.	Schmidt, T.; Meller, S.; Meyerhoff, N.; Twele, F.; Zanghi, B.; Volk, H.A. A six-month prospective, randomised, double-blinded, placebo-controlled, crossover, dietary trial design to investigate the potential of psychobiotics on seizure semiology and comorbidities in canine epilepsy: study protocol. BMC veterinary research 2023, 19, 57, doi:10.1186/s12917-023-03609-0.
3	2	1.89474				23	3		3.66667			51	2		5.46341
4	1.66667	0.340909				24	2		1.95652			52	6		4
5	2	1.34831				25	2.66667		1.36364			53	3	2.66667
6	2.66667	3.51064				26	2		2.63736			54	5.33333	7.33333
7	0.666667		2.02247			27	5		10.4494			55	4.33333	2
8	1.33333	2.02247				28	1	0				56	3	3.66667
9	3		22.9213			29	5.66667	4.28571				57	3.66667	3.33333
10	1.66667	3.71134				30	7.33333	4.04494				58	2.33333	0.378378
11	2.66667	2.66667				31	1.33333	0.326087				59	7.66667		9.44578
12	2		10.5682			32	1.66667		3.40909			60	2		4.11765
13	1.33333		3.62637			33	1		1
14	2	6.06742				34	2.66667		2.66667
15	1.33333		2.63736			35	2	2.66667
16	1.66667	5.39326				36	1.33333		2
17	1.33333	2.28261				37	2.33333	1.97802
18	4		0.652174			38	2.66667	4.94505
19	1.66667	3.37079				39	0.666667		3.19149
20	2.33333	0.333333				40	2.33333		4.94505
						41	4.66667		9.88636
						42	2.33333		2.33333
						43	3.66667		4.09091
						44	2.66667	4
						45	5	5.66667
						46	3.66667		4.77273
						47	2.66667	2.66667
						48	1.66667	2.66667
Cluster Seizures (CS) per study period						Cluster Seizures (CS) per study period						Cluster Seizures (CS) per study period
DOG ID	Baseline	Placebo 1	Placebo 2			DOG ID	Baseline	Placebo 1	Placebo 2			DOG ID	Baseline	Placebo 1	Placebo 2
1	1		0			21	1		0			49	1	0
2	1	1				22	0	0				50	1	1
3	1	1				23	1		1			51	1		1
4	1	0				24	0		1			52	1		0
5	0	1				25	1		0.681818			53	1	1
6	0	0				26	0		1			54	1	1
7	1		1			27	1		1			55	1	1
8	1	1.01124				28	0	0				56	1	1
9	0		1			29	1	1				57	1	1
10	0	1				30	1	1				58	0	0
11	0	1				31	1	0				59	1		1
12	1		1			32	1		1.36364			60	1		1
13	0		1			33	1		0
14	0	1				34	1		1
15	0		1			35	1	1
16	1	1				36	1		0
17	0	1.30435				37	0	0
18	1		0			38	0	1
19	0	1				39	1		1
20	0	0				40	1		1
						41	1		1
						42	1		1
						43	1		1
						44	1	1
						45	1	1
						46	0		1
						47	1	1
						48	1	1.33333
